# Supplementary material for: Comparative characterization of human induced pluripotent stem cells (hiPSC) derived from patients with schizophrenia and autism
Source: Transl Psychiatry. 2019 Jul 29;9:179. doi: 10.1038/s41398-019-0517-3 (PMC6663940; doi:10.1038/s41398-019-0517-3)
Supplement: Supplementary file 3 — Supplemental table S1 [file 41398_2019_517_MOESM3_ESM.xlsx]

## Sheet: Tabelle1
Supplemental table S1
Significantly deregulated in all SZ samples versus all healthy controls
gene_id	gene	baseMean	log2FoldChange	lfcSE	stat	pvalue	padj
ENSG00000054179	ENTPD2	139.856	2.8701	0.670604	4.27987	1.87002e-05	0.027794
ENSG00000080166	DCT	167.906	3.32845	0.728069	4.57162	4.83968e-06	0.0135319
ENSG00000106819	ASPN	552.719	3.3836	0.815525	4.14899	3.33945e-05	0.036686
ENSG00000135678	CPM	107.27	3.37812	0.599115	5.63851	1.71524e-08	0.00043339
ENSG00000138795	LEF1	1155.83	3.40878	0.65187	5.22923	1.70214e-07	0.0021504
ENSG00000147256	ARHGAP36	211.168	-3.47715	0.738931	-4.70565	2.53053e-06	0.00913413
ENSG00000152214	RIT2	224.643	-2.7602	0.66231	-4.16753	3.07915e-05	0.035364
ENSG00000164171	ITGA2	388.958	3.40178	0.708341	4.80247	1.56722e-06	0.0079198
ENSG00000164287	CDC20B	52.5857	4.06663	0.836301	4.86265	1.15826e-06	0.00764144
ENSG00000165553	NGB	427.394	-3.508	0.753313	-4.65676	3.21228e-06	0.0101456
ENSG00000169436	COL22A1	743.292	2.57751	0.629378	4.09533	4.21563e-05	0.0426066
ENSG00000170044	ZPLD1	233.66	-3.33198	0.701666	-4.74867	2.04761e-06	0.00862284
ENSG00000172568	FNDC9	213.61	-2.93428	0.655381	-4.47721	7.56238e-06	0.0146984
ENSG00000174473	GALNTL6	981.254	-2.36461	0.56161	-4.21041	2.54903e-05	0.0322032
ENSG00000182646	FAM156A	31.1514	-2.82452	0.686771	-4.11275	3.9097e-05	0.041161
ENSG00000186676	EEF1GP1	396.701	3.67876	0.757876	4.85404	1.20971e-06	0.00764144
ENSG00000196104	SPOCK3	1563.43	-2.43932	0.571874	-4.26549	1.9946e-05	0.0279986
ENSG00000205856	C22orf42	863.831	-3.19662	0.732406	-4.36455	1.27387e-05	0.0201168
ENSG00000223414	LINC00473	135.253	-3.35216	0.789943	-4.24354	2.2002e-05	0.0292592
ENSG00000226321	AC104809.3	18.441	3.23795	0.795886	4.06835	4.73464e-05	0.0460116
ENSG00000229422	RP11-262H14.5	60.6405	-2.78158	0.620809	-4.48057	7.44446e-06	0.0146984
ENSG00000234688	RP1-293L6.1	58.2154	-3.29513	0.728363	-4.52401	6.06781e-06	0.0139377
ENSG00000236279	CLEC2L	364.422	-3.14476	0.709729	-4.43093	9.3828e-06	0.0169339
ENSG00000250448	RP11-19O2.2	14.0319	-3.42291	0.816212	-4.19366	2.74491e-05	0.0330264
ENSG00000259203	RP11-209K10.2	15.0095	-3.76839	0.828152	-4.55035	5.35557e-06	0.0135319
ENSG00000267594	CYP4F24P	25.5705	3.6823	0.836656	4.40121	1.07649e-05	0.0181332
Significantly deregulated in all ASD samples versus all healthy controls
gene_id	gene	baseMean	log2FoldChange	lfcSE	stat	pvalue	padj
ENSG00000004848	ARX	2583.71	4.47954	0.76804	5.83243	5.46248e-09	3.69864e-05
ENSG00000006327	TNFRSF12A	2516.48	-2.85455	0.717095	-3.98072	6.87067e-05	0.0369904
ENSG00000027644	INSRR	75.806	3.47497	0.805141	4.31597	1.58903e-05	0.0115562
ENSG00000085741	WNT11	223.434	-3.12186	0.695663	-4.4876	7.20303e-06	0.00659298
ENSG00000091879	ANGPT2	136.367	2.97445	0.73885	4.02579	5.67843e-05	0.032956
ENSG00000100097	LGALS1	9036.81	-3.18874	0.780111	-4.08754	4.35969e-05	0.0260466
ENSG00000106852	LHX6	2856.66	4.72367	0.849219	5.56237	2.66132e-08	0.000108119
ENSG00000107485	GATA3	170.525	3.93038	0.718731	5.46851	4.53845e-08	0.000131699
ENSG00000110693	SOX6	2847.54	3.13787	0.707117	4.43756	9.09831e-06	0.00739256
ENSG00000115844	DLX2	2719.27	4.40116	0.834354	5.27493	1.32805e-07	0.000267663
ENSG00000128610	FEZF1	156.68	4.09082	0.831676	4.91876	8.70938e-07	0.00126367
ENSG00000129514	FOXA1	68.6996	3.54636	0.833673	4.2539	2.1008e-05	0.0137656
ENSG00000138083	SIX3	452.629	4.69707	0.739514	6.35157	2.13126e-10	2.16461e-06
ENSG00000140287	HDC	76.706	4.02036	0.698598	5.7549	8.66916e-09	4.40241e-05
ENSG00000144891	AGTR1	40.2443	-3.14455	0.657351	-4.78367	1.72124e-06	0.00205667
ENSG00000148704	VAX1	304.889	4.45508	0.822404	5.41715	6.05574e-08	0.000136678
ENSG00000148926	ADM	522.195	-3.13504	0.701143	-4.47132	7.77382e-06	0.00659298
ENSG00000152804	HHEX	23.6035	-3.82838	0.741995	-5.15958	2.4751e-07	0.000418972
ENSG00000164171	ITGA2	388.958	3.45777	0.708246	4.88216	1.04932e-06	0.00137651
ENSG00000164690	SHH	999.444	4.05437	0.73375	5.52555	3.28451e-08	0.000111197
ENSG00000164900	GBX1	153.856	3.60278	0.789134	4.56548	4.9836e-06	0.00506159
ENSG00000166923	GREM1	1491.51	-3.58772	0.735837	-4.8757	1.08424e-06	0.00137651
ENSG00000168348	INSM2	151.429	3.25609	0.756012	4.30693	1.65536e-05	0.0115949
ENSG00000170290	SLN	296.702	-3.34218	0.802055	-4.16702	3.0861e-05	0.0189963
ENSG00000173110	HSPA6	544.594	3.49329	0.818884	4.26591	1.99088e-05	0.0134803
ENSG00000176697	BDNF	570.12	-2.87024	0.545791	-5.25887	1.44946e-07	0.000267663
ENSG00000180613	GSX2	279.528	3.26215	0.770126	4.23587	2.27673e-05	0.0144523
ENSG00000185201	IFITM2	1749.25	-2.88593	0.668746	-4.31543	1.59294e-05	0.0115562
ENSG00000185920	PTCH1	4947.62	2.23961	0.562854	3.97902	6.91987e-05	0.0369904
ENSG00000197769	MAP1LC3C	291.543	-2.72478	0.57978	-4.69967	2.60585e-06	0.00294071
ENSG00000215808	LINC01139	117.206	-3.56589	0.79758	-4.47088	7.78967e-06	0.00659298
ENSG00000230316	FEZF1-AS1	247.365	5.44256	0.796298	6.83482	8.21062e-12	1.66782e-07
ENSG00000235934	AC007405.8	85.0447	2.40577	0.602061	3.99589	6.44526e-05	0.0363674
ENSG00000236502	SIX3-AS1	19.9785	4.20129	0.828578	5.07049	3.968e-07	0.000620015
ENSG00000243955	GSTA1	41.5868	-3.58666	0.799624	-4.48543	7.27655e-06	0.00659298
ENSG00000248550	OTX2-AS1	30.5979	3.78375	0.695336	5.44162	5.27981e-08	0.000134061
ENSG00000253537	PCDHGA7	404.539	3.84173	0.837118	4.58924	4.44871e-06	0.00475614
ENSG00000270163	RP11-1085N6.6	16.5597	3.20581	0.74039	4.3299	1.49179e-05	0.0115562
